# Supplementary material for: Can packaging transparency influence consumer food waste behavior?
Source: PLoS One. 2025 Aug 5;20(8):e0329151. doi: 10.1371/journal.pone.0329151 (PMC12324133; doi:10.1371/journal.pone.0329151)
Supplement: S2 Text — (CSV) [file pone.0329151.s002.csv]

No	Index	Group	Pre-Survey-Complete	Post-Survey-Complete	Dropoff-minus-Pickup_in_days	DM_Waste-Measured	DM_pkg	Gender	Age	FoodComposting_Pre-Survey	DM-ConsumptionFrequency-Pre-Survey	DM-QualityCheck-Pre-Survey	DM-Dispose-Pre-Survey	FoodComposting_Post-Survey	DM_QC_freq	DM_IQC	DM_PQD
1	166	C	X	X	5	0	Opaque duct tape	Male	18-24 years old	Maybe	Once a week	6	10	Neither satisfied nor dissatisfied	0	5	5
2	221	C	X	X	6	0	Opaque duct tape	Male	18-24 years old	No	Once a week	15	25	Extremely satisfied	1	6	6
3	226	C	X	X	6	0	Opaque duct tape	Female	18-24 years old	No	less frequent than monthly	6	16	Extremely satisfied	2	6	6
4	168	C	X	X	6	111	Opaque duct tape	Female	18-24 years old	No	Bi-weekly or Monthly	7	10	Extremely satisfied	1	6	6
5	218	C	X	X	6	0	Opaque duct tape	Male	18-24 years old	No	less frequent than monthly	0	0	Extremely satisfied	0	6	6
6	229	C	X	X	7	193	Opaque duct tape	Female	18-24 years old	No	Several times a week	6	100	Extremely satisfied	2	7	7
7	169	C	X	X	7	219	Opaque duct tape	Female	18-24 years old	No	Bi-weekly or Monthly	10	29	Extremely satisfied	4	6	6
8	186	C	X	X	7	228	Opaque duct tape	Male	18-24 years old	Yes	Once a week	8	60	Somewhat satisfied	0	7	7
9	217	C	X	X	7	204	Opaque duct tape	Female	18-24 years old	No	less frequent than monthly	7	20	Neither satisfied nor dissatisfied	2	4	4
10	165	C	X	X	7	0	Opaque duct tape	Female	18-24 years old	No	Bi-weekly or Monthly	2	30	Somewhat satisfied	2	7	7
11	193	C	X	X	7	286	Opaque duct tape	Female	18-24 years old	Maybe	Bi-weekly or Monthly	5	30	Neither satisfied nor dissatisfied	4	4	3
12	185	C	X	X	7	285	Opaque duct tape	Male	18-24 years old	Yes	Several times a week	10	8	Extremely satisfied	5	7	7
13	200	C	X	X	7	207	Opaque duct tape	Female	18-24 years old	No	Once a week	8	40	Somewhat satisfied	6	2	4
14	172	C	X	X	7	0	Opaque duct tape	Male	18-24 years old	No	Several times a week	10	5	Neither satisfied nor dissatisfied	1	7	7
15	197	C	X	X	7	0	Opaque duct tape	Female	18-24 years old	No	Once a week	1	18	Neither satisfied nor dissatisfied	4	4	4
16	187	C	X	X	8	0	Opaque duct tape	Female	18-24 years old	Maybe	Once a week	6	17	Neither satisfied nor dissatisfied	7	5	8
17	225	C	X	X	8	0	Opaque duct tape	Male	18-24 years old	Maybe	Several times a week	8	50	Neither satisfied nor dissatisfied	0	8	8
18	201	C	X	X	8	0	Opaque duct tape	Male	25-34 years old	No	less frequent than monthly	4	30	Extremely satisfied	2	4	4
19	216	C	X	X	8	211	Opaque duct tape	Female	18-24 years old	No	Bi-weekly or Monthly	11	5	Somewhat satisfied	2	8	8
20	213	C	X	X	8	88	Opaque duct tape	Female	25-34 years old	No	less frequent than monthly	10	10	Extremely satisfied	7	8	8
21	203	C	X	X	8	289	Opaque duct tape	Female	18-24 years old	No	Never	0	0	Neither satisfied nor dissatisfied	1	8	5
22	230	C	X	X	8	0	Opaque duct tape	Female	25-34 years old	No	Bi-weekly or Monthly	4	30	Somewhat satisfied	0	8	8
23	159	C	X	X	11	0	Opaque duct tape	Male	25-34 years old	No	Once a week	10	11	Neither satisfied nor dissatisfied	2	7	7
24	233	C	X	X	11	0	Opaque duct tape	Female	18-24 years old	No	Bi-weekly or Monthly	2	2	Extremely satisfied	2	3	11
25	211	C	X	X	11	180	Opaque duct tape	Male	18-24 years old	No	Several times a week	10	0	Somewhat satisfied	7	6	11
26	195	C	X	X	11	0	Opaque duct tape	Female	18-24 years old	Maybe	Bi-weekly or Monthly	10	5	NA	NA	NA	NA
27	199	C	X	X	11	231	Opaque duct tape	Male	18-24 years old	No	Several times a week	10	20	Neither satisfied nor dissatisfied	1	10	6
28	175	C	X	X	12	167	Opaque duct tape	Female	18-24 years old	No	Bi-weekly or Monthly	8	30	Neither satisfied nor dissatisfied	9	1	4
29	184	C	X	X	12	0	Opaque duct tape	Female	18-24 years old	Yes	Bi-weekly or Monthly	8	40	Neither satisfied nor dissatisfied	11	2	12
30	210	C	X	X	12	0	Opaque duct tape	Female	18-24 years old	Maybe	less frequent than monthly	18	0	Neither satisfied nor dissatisfied	3	8	12
31	196	C	X	X	12	152	Opaque duct tape	Female	18-24 years old	No	Once a week	10	0	Extremely satisfied	2	5	12
32	171	C	X	X	12	0	Opaque duct tape	Prefer not to say	18-24 years old	No	Bi-weekly or Monthly	6	0	Extremely satisfied	4	10	12
33	234	C	X	X	13	0	Opaque duct tape	Female	25-34 years old	No	Once a week	8	0	Neither satisfied nor dissatisfied	2	7	13
34	180	C	X	X	13	131	Opaque duct tape	Female	18-24 years old	No	Bi-weekly or Monthly	2	9	Neither satisfied nor dissatisfied	1	11	13
35	222	C	X	X	13	140	Opaque duct tape	Female	18-24 years old	No	Bi-weekly or Monthly	4	10	Extremely satisfied	2	13	13
36	170	C	X	X	14	0	Opaque duct tape	Female	18-24 years old	No	Several times a week	15	7	Neither satisfied nor dissatisfied	2	10	12
37	235	C	X	X	14	282	Opaque duct tape	Male	25-34 years old	No	Once a week	0	0	Somewhat satisfied	1	14	7
38	202	C	X	X	14	138	Opaque duct tape	Female	25-34 years old	No	Once a week	4	60	Neither satisfied nor dissatisfied	2	6	8
39	206	C	X	X	14	0	Opaque duct tape	NA	NA	NA	NA	NA	NA	NA	NA	NA	NA
40	192	C	X	X	14	275	Opaque duct tape	Female	25-34 years old	No	Bi-weekly or Monthly	4	20	Neither satisfied nor dissatisfied	2	11	8
41	215	C	X	X	15	178	Opaque duct tape	Female	18-24 years old	No	Several times a week	2	6	Somewhat satisfied	8	15	15
42	209	C	X	X	15	103	Opaque duct tape	Male	18-24 years old	No	less frequent than monthly	2	34	Neither satisfied nor dissatisfied	3	12	15
43	212	C	X	X	15	0	Opaque duct tape	Male	18-24 years old	No	Several times a week	20	20	Neither satisfied nor dissatisfied	2	15	15
44	204	C	X	X	15	0	Opaque duct tape	Female	18-24 years old	No	Several times a week	4	20	Somewhat satisfied	8	3	15
45	208	C	X	X	15	0	Opaque duct tape	Non-binary / third gender	18-24 years old	No	Bi-weekly or Monthly	2	10	Neither satisfied nor dissatisfied	12	6	6
46	183	C	X	X	15	0	Opaque duct tape	Female	18-24 years old	No	Bi-weekly or Monthly	4	16	Neither satisfied nor dissatisfied	2	15	15
47	158	C	X	X	15	132	Opaque duct tape	NA	NA	NA	NA	NA	NA	NA	NA	NA	NA
48	182	C	X	X	15	243	Opaque duct tape	Female	18-24 years old	No	Several times a week	17	30	Neither satisfied nor dissatisfied	1	13	13
49	207	C	X	X	19	64	Opaque duct tape	Female	18-24 years old	No	Several times a week	11	11	Neither satisfied nor dissatisfied	8	11	16
50	178	C	X	X	19	0	Opaque duct tape	Female	18-24 years old	No	Bi-weekly or Monthly	4	2	Extremely satisfied	0	19	19
51	181	C	X	X	20	0	Opaque duct tape	Male	18-24 years old	No	less frequent than monthly	2	30	Extremely satisfied	2	15	20
52	237	C	X	X	20	0	Opaque duct tape	Male	18-24 years old	No	Daily	0	20	Somewhat satisfied	0	20	20
53	188	C	X	X	20	97	Opaque duct tape	Female	18-24 years old	No	Bi-weekly or Monthly	4	50	Neither satisfied nor dissatisfied	4	12	19
54	176	C	X	X	20	184	Opaque duct tape	Female	18-24 years old	No	Bi-weekly or Monthly	5	0	Somewhat satisfied	1	20	20
55	236	C	X	X	20	174	Opaque duct tape	Female	18-24 years old	Yes	Once a week	4	10	Neither satisfied nor dissatisfied	5	16	20
56	198	C	X	X	20	232	Opaque duct tape	Female	18-24 years old	No	Several times a week	8	23	Somewhat satisfied	2	20	16
57	163	C	X	X	20	0	Opaque duct tape	Non-binary / third gender	25-34 years old	No	less frequent than monthly	10	5	Neither satisfied nor dissatisfied	2	20	20
58	227	C	X	X	20	267	Opaque duct tape	Female	18-24 years old	Maybe	less frequent than monthly	8	21	Extremely satisfied	6	17	15
59	177	C	X	X	20	0	Opaque duct tape	Female	18-24 years old	Maybe	Several times a week	2	20	Neither satisfied nor dissatisfied	2	8	16
60	161	C	X	X	20	0	Opaque duct tape	Non-binary / third gender	18-24 years old	Yes	less frequent than monthly	5	20	Neither satisfied nor dissatisfied	2	6	20
61	160	C	X	X	20	0	Opaque duct tape	Male	25-34 years old	No	less frequent than monthly	0	0	Somewhat satisfied	2	6	9
62	191	C	X	X	20	0	Opaque duct tape	Male	18-24 years old	No	Several times a week	8	10	Neither satisfied nor dissatisfied	3	6	20
63	162	C	X	X	21	0	Opaque duct tape	Female	18-24 years old	No	Bi-weekly or Monthly	4	30	Neither satisfied nor dissatisfied	4	6	11
64	173	C	X	X	22	168	Opaque duct tape	Female	18-24 years old	Maybe	Bi-weekly or Monthly	2	25	Neither satisfied nor dissatisfied	8	6	10
65	174	C	X	X	22	0	Opaque duct tape	Non-binary / third gender	18-24 years old	No	Once a week	5	10	Somewhat satisfied	6	10	22
66	73	A	X	X	6	276	X	Female	18-24 years old	No	less frequent than monthly	4	95	NA	NA	NA	NA
67	27	A	X	X	6	0	X	Male	35-44 years old	No	Several times a week	0	0	Extremely dissatisfied	2	6	6
68	26	A	X	X	7	187	X	Male	18-24 years old	No	less frequent than monthly	10	30	Neither satisfied nor dissatisfied	4	3	3
69	28	A	X	X	7	284	X	Female	18-24 years old	No	less frequent than monthly	2	60	Somewhat satisfied	1	4	7
70	36	A	X	X	7	161	X	Female	18-24 years old	No	Once a week	14	5	Neither satisfied nor dissatisfied	3	5	7
71	6	A	X	X	7	0	X	Female	18-24 years old	No	Bi-weekly or Monthly	2	100	Extremely satisfied	0	7	7
72	31	A	X	X	7	164	X	Male	18-24 years old	No	less frequent than monthly	2	10	Extremely satisfied	0	7	7
73	40	A	X	X	7	234	X	Female	18-24 years old	No	Several times a week	10	100	NA	NA	NA	NA
74	78	A	X	X	7	223	X	Female	25-34 years old	Yes	Never	17	5	Neither satisfied nor dissatisfied	1	7	7
75	54	A	X	X	7	283	X	Female	18-24 years old	No	Never	0	0	Somewhat satisfied	0	7	0
76	14	A	X	X	8	198	X	Female	18-24 years old	No	Several times a week	4	40	Neither satisfied nor dissatisfied	7	2	5
77	68	A	X	X	8	0	X	Male	18-24 years old	No	Bi-weekly or Monthly	2	0	Neither satisfied nor dissatisfied	2	0	-1
78	34	A	X	X	8	124	X	Female	18-24 years old	No	Daily	10	10	Somewhat satisfied	10	3	3
79	9	A	X	X	8	283	X	Male	18-24 years old	No	Once a week	4	8	Neither satisfied nor dissatisfied	0	8	8
80	59	A	X	X	8	106	X	Male	25-34 years old	No	Bi-weekly or Monthly	5	12	Somewhat satisfied	5	4	8
81	29	A	X	X	8	0	X	Female	18-24 years old	Maybe	less frequent than monthly	8	39	Somewhat satisfied	2	8	7
82	69	A	X	X	8	148	X	Male	18-24 years old	No	Several times a week	10	15	Neither satisfied nor dissatisfied	0	8	8
83	21	A	X	X	8	0	X	Male	18-24 years old	No	Once a week	5	10	NA	NA	NA	NA
84	19	A	X	X	8	0	X	Male	18-24 years old	Yes	Several times a week	4	0	Extremely satisfied	0	8	8
85	33	A	X	X	9	167	X	Female	18-24 years old	No	Bi-weekly or Monthly	10	0	Somewhat satisfied	4	9	6
86	37	A	X	X	9	0	X	Female	18-24 years old	No	less frequent than monthly	16	60	Extremely satisfied	4	7	9
87	57	A	X	X	9	0	X	Male	25-34 years old	No	Several times a week	2	10	Neither satisfied nor dissatisfied	1	4	9
88	8	A	X	X	9	0	X	Female	18-24 years old	No	Several times a week	6	5	Neither satisfied nor dissatisfied	2	9	9
89	47	A	X	X	9	97	X	Male	18-24 years old	No	Several times a week	3	5	Somewhat satisfied	0	9	9
90	41	A	X	X	9	153	X	Female	18-24 years old	Maybe	Several times a week	4	20	Somewhat satisfied	12	1	2
91	24	A	X	X	10	149	X	Female	18-24 years old	No	less frequent than monthly	2	10	Neither satisfied nor dissatisfied	2	10	10
92	70	A	X	X	10	0	X	Male	18-24 years old	Maybe	Several times a week	0	20	Extremely satisfied	0	10	10
93	55	A	X	X	10	41	X	Female	18-24 years old	No	Once a week	3	25	Neither satisfied nor dissatisfied	1	6	8
94	45	A	X	X	10	278	X	Female	18-24 years old	Yes	less frequent than monthly	14	39	Somewhat satisfied	0	10	10
95	53	A	X	X	13	0	X	Male	18-24 years old	No	Several times a week	3	18	Extremely satisfied	0	13	13
96	64	A	X	X	13	117	X	Female	18-24 years old	No	Several times a week	4	10	Extremely satisfied	4	8	8
97	66	A	X	X	13	114	X	Non-binary / third gender	18-24 years old	No	Several times a week	7	100	Neither satisfied nor dissatisfied	4	5	13
98	17	A	X	X	13	0	X	Male	18-24 years old	No	Several times a week	12	20	Somewhat satisfied	9	6	6
99	7	A	X	X	14	73	X	Non-binary / third gender	18-24 years old	No	less frequent than monthly	8	20	Extremely satisfied	3	11	14
100	15	A	X	X	14	179	X	Female	18-24 years old	No	Bi-weekly or Monthly	5	30	Somewhat dissatisfied	2	14	14
101	11	A	X	X	14	282	X	Female	18-24 years old	No	Bi-weekly or Monthly	2	80	Neither satisfied nor dissatisfied	1	14	14
102	51	A	X	X	14	59	X	Female	18-24 years old	No	Several times a week	15	18	Somewhat satisfied	3	10	10
103	74	A	X	X	14	144	X	Non-binary / third gender	25-34 years old	No	less frequent than monthly	10	11	Neither satisfied nor dissatisfied	1	4	4
104	30	A	X	X	14	0	X	Male	18-24 years old	No	Bi-weekly or Monthly	5	20	Neither satisfied nor dissatisfied	0	14	14
105	16	A	X	X	15	200	X	Female	18-24 years old	No	Once a week	5	50	Extremely satisfied	4	11	10
106	23	A	X	X	15	280	X	Female	18-24 years old	No	Once a week	16	10	Extremely satisfied	0	15	15
107	61	A	X	X	15	182	X	NA	NA	NA	NA	NA	NA	Neither satisfied nor dissatisfied	3	8	11
108	44	A	X	X	15	0	X	Female	18-24 years old	Maybe	less frequent than monthly	6	40	Somewhat satisfied	4	15	15
109	39	A	X	X	16	145	X	Male	18-24 years old	No	Several times a week	2	10	Neither satisfied nor dissatisfied	0	16	15
110	72	A	X	X	16	0	X	Female	18-24 years old	No	less frequent than monthly	1	14	Extremely satisfied	1	16	16
111	71	A	X	X	16	206	X	Female	18-24 years old	No	Several times a week	6	30	Extremely satisfied	2	12	16
112	2	A	X	X	16	0	X	Male	45-54 years old	No	Bi-weekly or Monthly	4	20	Somewhat satisfied	2	3	16
113	56	A	X	X	16	0	X	NA	NA	NA	NA	NA	NA	NA	NA	NA	NA
114	52	A	X	X	16	283	X	Female	18-24 years old	No	Bi-weekly or Monthly	2	5	Extremely satisfied	0	16	16
115	32	A	X	X	16	168	X	Male	25-34 years old	No	Bi-weekly or Monthly	10	19	Somewhat satisfied	5	9	16
116	35	A	X	X	17	0	X	Male	18-24 years old	No	Once a week	4	10	Neither satisfied nor dissatisfied	0	17	17
117	4	A	X	X	17	44	X	Female	18-24 years old	No	Bi-weekly or Monthly	3	10	NA	NA	NA	NA
118	62	A	X	X	17	224	X	Non-binary / third gender	18-24 years old	Maybe	Bi-weekly or Monthly	3	25	Neither satisfied nor dissatisfied	2	12	12
119	65	A	X	X	17	0	X	Female	18-24 years old	Yes	Once a week	17	5	Somewhat satisfied	2	17	17
120	13	A	X	X	17	117	X	Female	18-24 years old	No	less frequent than monthly	0	20	Extremely satisfied	0	17	17
121	63	A	X	X	17	0	X	Female	18-24 years old	Maybe	less frequent than monthly	10	25	Neither satisfied nor dissatisfied	1	10	17
122	25	A	X	X	17	278	X	Female	18-24 years old	No	Bi-weekly or Monthly	4	50	Neither satisfied nor dissatisfied	2	17	17
123	10	A	X	X	21	129	X	Female	18-24 years old	No	Once a week	5	5	Neither satisfied nor dissatisfied	2	16	18
124	22	A	X	X	21	0	X	Female	18-24 years old	No	Bi-weekly or Monthly	8	30	Somewhat satisfied	3	19	21
125	38	A	X	X	21	277	X	Female	18-24 years old	No	Never	0	0	Neither satisfied nor dissatisfied	3	5	2
126	42	A	X	X	22	0	X	Female	18-24 years old	Maybe	Several times a week	5	25	Extremely satisfied	0	22	22
127	77	A	X	X	22	0	X	Female	18-24 years old	Maybe	Bi-weekly or Monthly	2	5	Somewhat satisfied	0	22	22
128	60	A	X	X	22	194	X	Female	18-24 years old	No	Several times a week	4	30	Extremely satisfied	4	NA	18
129	58	A	X	X	23	0	X	Male	18-24 years old	No	less frequent than monthly	0	1	Somewhat satisfied	0	23	23
130	20	A	X	X	23	0	X	Male	18-24 years old	No	Several times a week	1	6	Somewhat satisfied	3	16	23
131	67	A	X	X	23	163	X	Male	18-24 years old	No	Bi-weekly or Monthly	3	10	Somewhat satisfied	8	16	16
132	1	A	X	X	23	157	X	Female	25-34 years old	No	Several times a week	20	0	Neither satisfied nor dissatisfied	2	23	23
133	49	A	X	X	24	258	X	Male	18-24 years old	No	less frequent than monthly	20	80	Neither satisfied nor dissatisfied	12	10	12
134	50	A	X	X	24	199	X	Female	18-24 years old	No	less frequent than monthly	20	20	Neither satisfied nor dissatisfied	2	20	20
135	79	A	X	X	24	0	X	Female	18-24 years old	No	Several times a week	5	0	Somewhat satisfied	1	16	24
136	46	A	X	X	NA	281	X	Female	18-24 years old	No	Bi-weekly or Monthly	10	20	Somewhat satisfied	3	3	5
137	81	B	X	X	5	199	Clear duct tape	Male	18-24 years old	Maybe	Once a week	17	10	Somewhat satisfied	9	4	5
138	82	B	X	X	5	280	Clear duct tape	Female	18-24 years old	No	less frequent than monthly	2	0	NA	NA	NA	NA
139	133	B	X	X	5	96	Clear duct tape	Male	18-24 years old	No	Bi-weekly or Monthly	1	9	Somewhat dissatisfied	1	5	5
140	87	B	X	X	7	223	Clear duct tape	Female	18-24 years old	Maybe	Once a week	17	15	Extremely satisfied	3	3	4
141	113	B	X	X	7	225	Clear duct tape	Female	18-24 years old	No	Several times a week	6	50	Extremely satisfied	3	3	3
142	147	B	X	X	7	148	Clear duct tape	Male	18-24 years old	No	less frequent than monthly	0	10	Extremely satisfied	0	7	7
143	154	B	X	X	7	0	Clear duct tape	Female	25-34 years old	No	less frequent than monthly	0	92	Somewhat dissatisfied	2	5	5
144	119	B	X	X	7	211	Clear duct tape	Female	18-24 years old	No	Several times a week	13	6	Neither satisfied nor dissatisfied	3	5	5
145	115	B	X	X	8	0	Clear duct tape	Female	18-24 years old	No	Several times a week	2	50	Neither satisfied nor dissatisfied	1	7	8
146	142	B	X	X	8	0	Clear duct tape	Male	18-24 years old	No	Several times a week	4	0	Neither satisfied nor dissatisfied	0	8	8
147	80	B	X	X	8	103	Clear duct tape	Female	18-24 years old	No	Bi-weekly or Monthly	2	20	Somewhat satisfied	3	3	4
148	135	B	X	X	8	0	Clear duct tape	Female	25-34 years old	No	Several times a week	8	1	Somewhat satisfied	6	2	8
149	155	B	X	X	9	0	Clear duct tape	Male	18-24 years old	No	less frequent than monthly	2	5	Neither satisfied nor dissatisfied	0	9	9
150	137	B	X	X	9	112	Clear duct tape	Female	18-24 years old	No	less frequent than monthly	6	25	Neither satisfied nor dissatisfied	0	9	9
151	117	B	X	X	9	0	Clear duct tape	Male	18-24 years old	No	Several times a week	4	7	Neither satisfied nor dissatisfied	6	4	9
152	143	B	X	X	9	106	Clear duct tape	Female	18-24 years old	Yes	Once a week	0	9	Extremely satisfied	4	4	9
153	108	B	X	X	9	269	Clear duct tape	Male	18-24 years old	Maybe	Once a week	2	14	Neither satisfied nor dissatisfied	0	8	8
154	95	B	X	X	12	179	Clear duct tape	Male	18-24 years old	Maybe	Once a week	10	5	Neither satisfied nor dissatisfied	3	12	12
155	128	B	X	X	12	173	Clear duct tape	Female	18-24 years old	No	Several times a week	3	25	Neither satisfied nor dissatisfied	3	9	11
156	125	B	X	X	12	96	Clear duct tape	Female	18-24 years old	No	Once a week	2	0	Neither satisfied nor dissatisfied	5	10	8
157	126	B	X	X	12	215	Clear duct tape	Female	18-24 years old	Maybe	Bi-weekly or Monthly	15	10	Somewhat satisfied	4	12	12
158	139	B	X	X	12	284	Clear duct tape	Female	18-24 years old	No	Several times a week	10	29	Extremely satisfied	2	9	12
159	141	B	X	X	12	212	Clear duct tape	Male	18-24 years old	No	Bi-weekly or Monthly	20	0	Neither satisfied nor dissatisfied	2	12	12
160	114	A	X	X	14	243	X	Female	18-24 years old	No	Several times a week	9	2	Extremely satisfied	8	7	7
161	85	A	X	X	14	0	X	Female	18-24 years old	Yes	Once a week	20	0	Somewhat satisfied	1	6	13
162	118	B	X	X	13	133	Clear duct tape	Female	18-24 years old	No	Several times a week	17	8	Somewhat satisfied	2	13	11
163	91	A	X	X	14	61	X	Female	18-24 years old	Maybe	Bi-weekly or Monthly	8	3	Somewhat dissatisfied	3	10	11
164	130	B	X	X	13	189	Clear duct tape	Female	18-24 years old	Yes	Once a week	1	10	Neither satisfied nor dissatisfied	4	6	6
165	106	B	y	X	13	0	Clear duct tape	Female	25-34 years old	Maybe	Never	0	0	Neither satisfied nor dissatisfied	4	1	13
166	105	B	X	X	13	0	Clear duct tape	Male	25-34 years old	Maybe	Never	0	0	Extremely satisfied	1	5	13
167	109	B	X	X	14	0	Clear duct tape	Male	18-24 years old	No	Bi-weekly or Monthly	15	10	NA	NA	NA	NA
168	89	B	X	X	14	167	Clear duct tape	Male	18-24 years old	No	Several times a week	20	0	Neither satisfied nor dissatisfied	1	14	14
169	100	B	X	X	14	238	Clear duct tape	Female	18-24 years old	No	Several times a week	15	10	Somewhat satisfied	8	14	14
170	120	B	X	X	14	162	Clear duct tape	Female	18-24 years old	No	Once a week	1	13	Somewhat dissatisfied	5	8	7
171	121	B	X	X	14	107	Clear duct tape	Female	18-24 years old	Yes	Bi-weekly or Monthly	4	20	Neither satisfied nor dissatisfied	3	10	14
172	103	B	X	X	15	245	Clear duct tape	Female	18-24 years old	Maybe	Bi-weekly or Monthly	15	45	Neither satisfied nor dissatisfied	6	15	15
173	138	B	X	X	15	128	Clear duct tape	Female	18-24 years old	No	Several times a week	6	60	Extremely satisfied	5	10	5
174	107	B	X	X	15	0	Clear duct tape	Female	18-24 years old	No	Several times a week	2	5	Neither satisfied nor dissatisfied	2	5	9
175	132	B	X	X	15	0	Clear duct tape	Female	18-24 years old	No	Daily	5	0	Somewhat satisfied	1	15	15
176	101	B	X	X	15	0	Clear duct tape	Female	25-34 years old	No	less frequent than monthly	1	3	Neither satisfied nor dissatisfied	2	11	13
177	124	B	X	X	15	0	Clear duct tape	Male	18-24 years old	Yes	less frequent than monthly	10	15	Neither satisfied nor dissatisfied	4	7	7
178	148	B	X	X	15	0	Clear duct tape	Male	18-24 years old	No	less frequent than monthly	1	0	Neither satisfied nor dissatisfied	8	15	15
179	90	B	X	X	15	0	Clear duct tape	Male	45-54 years old	No	less frequent than monthly	16	0	NA	NA	NA	NA
180	93	A	X	X	16	0	X	Female	18-24 years old	No	Several times a week	5	15	Somewhat dissatisfied	2	15	15
181	152	B	X	X	15	124	Clear duct tape	Female	18-24 years old	Maybe	Never	1	0	Neither satisfied nor dissatisfied	0	7	7
182	99	B	X	X	16	52	Clear duct tape	Female	18-24 years old	No	Several times a week	18	10	Somewhat satisfied	3	16	16
183	88	B	X	X	16	0	Clear duct tape	Female	18-24 years old	No	Once a week	3	15	Neither satisfied nor dissatisfied	0	16	16
184	136	B	X	X	16	282	Clear duct tape	Female	18-24 years old	No	less frequent than monthly	2	20	Neither satisfied nor dissatisfied	2	10	16
185	110	B	X	X	16	174	Clear duct tape	Female	18-24 years old	No	Several times a week	4	8	Extremely satisfied	4	5	8
186	122	B	X	X	16	0	Clear duct tape	Female	18-24 years old	No	less frequent than monthly	5	20	Neither satisfied nor dissatisfied	0	16	16
187	83	B	X	X	16	193	Clear duct tape	Male	18-24 years old	Maybe	Once a week	2	5	Neither satisfied nor dissatisfied	1	11	16
188	151	B	X	X	16	0	Clear duct tape	Female	18-24 years old	Yes	Bi-weekly or Monthly	8	41	Extremely satisfied	5	8	16
189	123	B	X	X	16	285	Clear duct tape	Female	18-24 years old	Yes	Never	2	0	Neither satisfied nor dissatisfied	3	3	5
190	97	B	X	X	16	215	Clear duct tape	Female	18-24 years old	No	Once a week	10	10	Extremely satisfied	0	16	16
191	156	B	X	X	20	0	Clear duct tape	Female	18-24 years old	No	Several times a week	20	4	Extremely satisfied	7	3	20
192	153	B	X	X	20	0	Clear duct tape	Female	18-24 years old	No	Several times a week	10	50	Neither satisfied nor dissatisfied	2	20	20
193	94	B	X	X	20	0	Clear duct tape	Female	18-24 years old	No	Bi-weekly or Monthly	10	13	Neither satisfied nor dissatisfied	3	20	20
194	129	B	X	X	20	70	Clear duct tape	NA	NA	NA	NA	NA	NA	NA	NA	NA	NA
195	98	B	X	X	21	101	Clear duct tape	Female	18-24 years old	No	less frequent than monthly	6	18	Neither satisfied nor dissatisfied	2	16	15
196	140	B	X	X	21	115	Clear duct tape	Male	18-24 years old	No	Several times a week	5	0	Extremely satisfied	6	21	21
197	104	B	X	X	21	0	Clear duct tape	Non-binary / third gender	18-24 years old	No	Bi-weekly or Monthly	14	33	Neither satisfied nor dissatisfied	2	15	21
198	134	B	X	X	21	0	Clear duct tape	Female	18-24 years old	No	Once a week	3	20	Extremely satisfied	2	21	21
199	127	B	X	X	22	140	Clear duct tape	Female	18-24 years old	No	Never	10	100	Somewhat satisfied	14	22	-4
200	157	B	X	X	23	117	Clear duct tape	Male	18-24 years old	No	less frequent than monthly	16	100	Somewhat satisfied	6	23	23
201	111	B	X	X	23	287	Clear duct tape	Male	18-24 years old	No	Several times a week	6	5	NA	NA	NA	NA
202	92	B	X	X	23	82	Clear duct tape	Female	18-24 years old	No	Once a week	3	5	Somewhat satisfied	0	23	23
203	116	B	X	X	23	0	Clear duct tape	Male	18-24 years old	No	Never	0	1	NA	NA	NA	NA
